# Supplementary material for: Machine learning and causal inference applied to the gut metagenome-metabolome axis reveals a link between neonatal jaundice and autism spectrum disorder
Source: mSystems. 2026 Jan 9;11(2):e01405-25. doi: 10.1128/msystems.01405-25 (PMC12911356; doi:10.1128/msystems.01405-25)
Supplement: Supplemental Tables — Tables S1 to S8. [file msystems.01405-25-s0002.xlsx]

## Sheet: Legends
Supplementary Tables
Supplementary Table 1	NJ cohort1 clinical information
Supplementary Table 2	NJ cohort2 clinical information
Supplementary Table 3	ASD cohort clinical information
Supplementary Table 4	NJ specific bile acid metabolism genes
Supplementary Table 5	ASD specific bile acid metabolism genes
Supplementary Table 6	The result of causal mediation analysis with ASD and clinical phenotype as outcome
Supplementary Table 7	The result of causal mediation analysis with NJ and clinical phenotype as outcome
Supplementary Table 8	The same intestinal markers in children with ASD and NJ

## Sheet: ST1
Sample_names	Group_names	Sex	Days_of_birth	ALT_U_L	TBIL_umol_L	DBIL_umol_L	Feed_mode	Preterm	Birth_mode	Breast_feeding_days	Antibiotic_use	microbiome	metabolome
A02	HC	Female	0	13.0208	150.583	11.6466	Mixed_feeding	Yes	Cesarean_delivery	0	No	16S rRNA gene sequencing	LC-MS/MS
A03	HC	Female	0	13.0208	150.583	11.6466	Mixed_feeding	Yes	Cesarean_delivery	0	No	16S rRNA gene sequencing	LC-MS/MS
A04	HC	Female	0	7	200.2	15.5	Mixed_feeding	Yes	Cesarean_delivery	0	Yes	16S rRNA gene sequencing	LC-MS/MS
A05	HC	Female	0	13.0208	97.1	6.6	Mixed_feeding	Yes	Vaginal_delivery	0	Yes	16S rRNA gene sequencing	LC-MS/MS
A06	HC	Female	0	6	214	18	Mixed_feeding	Yes	Cesarean_delivery	0	Yes	16S rRNA gene sequencing	LC-MS/MS
A08	HC	Male	0	13	188	10.8	Mixed_feeding	No	Vaginal_delivery	0	Yes	16S rRNA gene sequencing	LC-MS/MS
A09	HC	Male	0	3	181.9	20.3	Mixed_feeding	Yes	Cesarean_delivery	0	Yes	16S rRNA gene sequencing	LC-MS/MS
A10	HC	Male	1	13.0208	190.5	12.2	Mixed_feeding	No	Vaginal_delivery	1	No	16S rRNA gene sequencing	LC-MS/MS
A11	HC	Male	0	15	129	3.3	Mixed_feeding	No	Cesarean_delivery	0	No	16S rRNA gene sequencing	LC-MS/MS
A12	HC	Female	0	13.0208	114.2	5.5	Mixed_feeding	No	Vaginal_delivery	0	Yes	16S rRNA gene sequencing	LC-MS/MS
A13	HC	Male	0	11	111.4	9.9	Mixed_feeding	No	Vaginal_delivery	0	Yes	16S rRNA gene sequencing	LC-MS/MS
A14	HC	Male	0	13.0208	150.583	11.6466	Mixed_feeding	No	Cesarean_delivery	0	Yes	16S rRNA gene sequencing	LC-MS/MS
A15	HC	Female	0	13.0208	150.583	11.6466	Mixed_feeding	No	Vaginal_delivery	0	Yes	16S rRNA gene sequencing	LC-MS/MS
A16	HC	Female	0	13	136.2	18.9	Mixed_feeding	No	Vaginal_delivery	0	Yes	16S rRNA gene sequencing	LC-MS/MS
A17	HC	Male	0	10	111.5	10.5	Mixed_feeding	No	Cesarean_delivery	0	Yes	16S rRNA gene sequencing	LC-MS/MS
A18	HC	Male	0	12	154.8	9.5	Mixed_feeding	No	Vaginal_delivery	0	Yes	16S rRNA gene sequencing	LC-MS/MS
A19	HC	Female	0	6	186.4	11.5	Mixed_feeding	No	Vaginal_delivery	0	No	16S rRNA gene sequencing	LC-MS/MS
A20	HC	Female	0	15	154.8	9.7	Mixed_feeding	No	Vaginal_delivery	0	Yes	16S rRNA gene sequencing	LC-MS/MS
A21	HC	Male	1	13.0208	150.4	11.8	Mixed_feeding	No	Vaginal_delivery	1	Yes	16S rRNA gene sequencing	LC-MS/MS
A22	HC	Female	0	13.0208	150.583	11.6466	Mixed_feeding	No	Cesarean_delivery	0	Yes	16S rRNA gene sequencing	LC-MS/MS
A23	HC	Male	0	21	207.2	12.5	Mixed_feeding	No	Vaginal_delivery	0	Yes	16S rRNA gene sequencing	LC-MS/MS
A24	HC	Female	0	13.0208	150.583	11.6466	Mixed_feeding	No	Vaginal_delivery	0	No	16S rRNA gene sequencing	LC-MS/MS
A25	HC	Female	0	12	166.5	13.3	Mixed_feeding	No	Vaginal_delivery	0	Yes	16S rRNA gene sequencing	LC-MS/MS
A26	HC	Male	2	12	168.7	12.8	Mixed_feeding	No	Vaginal_delivery	2	No	16S rRNA gene sequencing	LC-MS/MS
A27	HC	Male	0	10	185	12.2	Mixed_feeding	No	Vaginal_delivery	0	No	16S rRNA gene sequencing	LC-MS/MS
A28	HC	Male	0	6	112.1	11.2	Mixed_feeding	Yes	Vaginal_delivery	0	Yes	16S rRNA gene sequencing	LC-MS/MS
A29	HC	Male	0	9	162	16.5	Mixed_feeding	No	Vaginal_delivery	0	Yes	16S rRNA gene sequencing	LC-MS/MS
A30	HC	Male	0	3	117.8	11.1	Mixed_feeding	Yes	Vaginal_delivery	0	Yes	16S rRNA gene sequencing	LC-MS/MS
A33	HC	Male	1	13.0208	190.5	12.2	Mixed_feeding	No	Vaginal_delivery	1	Yes	16S rRNA gene sequencing	LC-MS/MS
A34	HC	Male	0	10	167.7	13.9	Mixed_feeding	No	Vaginal_delivery	0	No	16S rRNA gene sequencing	LC-MS/MS
A35	HC	Male	0	10	167.7	13.9	Mixed_feeding	No	Vaginal_delivery	0	No	16S rRNA gene sequencing	LC-MS/MS
A36	HC	Male	0	3	86.9	13.1	Mixed_feeding	Yes	Cesarean_delivery	0	Yes	16S rRNA gene sequencing	LC-MS/MS
A37	HC	Female	0	13	121.1	9.7	Mixed_feeding	Yes	Cesarean_delivery	0	No	16S rRNA gene sequencing	LC-MS/MS
A38	HC	Female	0	7	148.2	10.4	Mixed_feeding	No	Cesarean_delivery	0	No	16S rRNA gene sequencing	LC-MS/MS
A39	HC	Female	0	17	128.5	10.5	Mixed_feeding	No	Cesarean_delivery	0	Yes	16S rRNA gene sequencing	LC-MS/MS
A40	HC	Male	0	21	140.9	11	Mixed_feeding	No	Vaginal_delivery	0	Yes	16S rRNA gene sequencing	LC-MS/MS
A41	HC	Male	0	14	108.7	11.4	Mixed_feeding	No	Vaginal_delivery	0	Yes	16S rRNA gene sequencing	LC-MS/MS
A42	HC	Male	0	7	86.8	9.4	Mixed_feeding	Yes	Cesarean_delivery	0	Yes	16S rRNA gene sequencing	LC-MS/MS
A43	HC	Female	1	13.0208	160.7	7.6	Mixed_feeding	No	Cesarean_delivery	1	Yes	16S rRNA gene sequencing	LC-MS/MS
A44	HC	Male	0	13.0208	152.6	7.2	Mixed_feeding	No	Vaginal_delivery	0	Yes	16S rRNA gene sequencing	LC-MS/MS
A45	HC	Female	0	7	142.4	10.7	Mixed_feeding	No	Cesarean_delivery	0	No	16S rRNA gene sequencing	LC-MS/MS
A47	HC	Male	0	8	140.1	9.5	Mixed_feeding	No	Vaginal_delivery	0	No	16S rRNA gene sequencing	LC-MS/MS
A48	HC	Female	30	13.0208	150.583	11.6466	Mixed_feeding	No	Vaginal_delivery	30	Yes	16S rRNA gene sequencing	LC-MS/MS
A49	HC	Male	2	10	206.2	11.5	Mixed_feeding	No	Cesarean_delivery	2	No	16S rRNA gene sequencing	LC-MS/MS
A50	HC	Female	0	21	182.5	12.2	Mixed_feeding	No	Vaginal_delivery	0	Yes	16S rRNA gene sequencing	LC-MS/MS
A51	HC	Female	0	16	168.1	8.3	Mixed_feeding	No	Vaginal_delivery	0	Yes	16S rRNA gene sequencing	LC-MS/MS
A52	HC	Female	0	9	248.1	14.7	Mixed_feeding	No	Vaginal_delivery	0	No	16S rRNA gene sequencing	LC-MS/MS
A53	HC	Male	0	6	192.2	12	Mixed_feeding	Yes	Cesarean_delivery	0	Yes	16S rRNA gene sequencing	LC-MS/MS
A54	HC	Female	0	16	236.4	8.4	Mixed_feeding	No	Vaginal_delivery	0	Yes	16S rRNA gene sequencing	LC-MS/MS
A55	HC	Male	0	13	158.3	18.5	Mixed_feeding	Yes	Cesarean_delivery	0	Yes	16S rRNA gene sequencing	LC-MS/MS
A56	HC	Male	0	22	87.3	10.2	Mixed_feeding	No	Vaginal_delivery	0	Yes	16S rRNA gene sequencing	LC-MS/MS
A57	HC	Male	0	6	199.8	28.1	Mixed_feeding	No	Cesarean_delivery	0	No	16S rRNA gene sequencing	LC-MS/MS
A58	HC	Female	0	20	101.6	9.9	Mixed_feeding	No	Cesarean_delivery	0	Yes	16S rRNA gene sequencing	LC-MS/MS
A59	HC	Male	0	14	108.7	11.4	Mixed_feeding	No	Cesarean_delivery	0	Yes	16S rRNA gene sequencing	LC-MS/MS
A60	HC	Female	0	7	121.8	10.8	Mixed_feeding	Yes	Cesarean_delivery	0	No	16S rRNA gene sequencing	LC-MS/MS
B02	HC	Female	0	13	209.8	11.2	Mixed_feeding	No	Vaginal_delivery	0	Yes	16S rRNA gene sequencing	LC-MS/MS
B04	HC	Female	0	103	31.2	8.9	Mixed_feeding	No	Vaginal_delivery	0	Yes	16S rRNA gene sequencing	LC-MS/MS
B12	HC	Male	0	10	209.7	10.9	Mixed_feeding	No	Vaginal_delivery	0	Yes	16S rRNA gene sequencing	LC-MS/MS
B14	HC	Female	0	13.0208	164.7	8.9	Mixed_feeding	Yes	Vaginal_delivery	0	Yes	16S rRNA gene sequencing	LC-MS/MS
B18	HC	Male	0	13.0208	106.7	12.3	Mixed_feeding	No	Vaginal_delivery	0	Yes	16S rRNA gene sequencing	LC-MS/MS
B21	HC	Female	0	13.0208	123	7.6	Mixed_feeding	No	Vaginal_delivery	0	Yes	16S rRNA gene sequencing	LC-MS/MS
B22	HC	Male	0	5	59	10.6	Mixed_feeding	Yes	Vaginal_delivery	0	No	16S rRNA gene sequencing	LC-MS/MS
B28	HC	Female	43	13.0208	150.583	11.6466	Mixed_feeding	No	Vaginal_delivery	43	Yes	16S rRNA gene sequencing	LC-MS/MS
B32	HC	Male	0	9	101	8.9	Mixed_feeding	No	Vaginal_delivery	0	Yes	16S rRNA gene sequencing	LC-MS/MS
B33	HC	Female	25	13.0208	150.583	11.6466	Mixed_feeding	No	Cesarean_delivery	25	Yes	16S rRNA gene sequencing	LC-MS/MS
B34	HC	Female	0	13.0208	150.583	11.6466	Mixed_feeding	No	Vaginal_delivery	0	No	16S rRNA gene sequencing	LC-MS/MS
B35	HC	Female	0	12	166.5	13.3	Mixed_feeding	No	Vaginal_delivery	0	Yes	16S rRNA gene sequencing	LC-MS/MS
B36	HC	Male	2	12	168.7	12.8	Mixed_feeding	No	Vaginal_delivery	2	No	16S rRNA gene sequencing	LC-MS/MS
C381	NJ	Male	3	19	293.3	8.5	Mixed_feeding	No	Vaginal_delivery	3	No	16S rRNA gene sequencing	LC-MS/MS
C39	NJ	Female	3	15	271.8	13.6	Mixed_feeding	No	Vaginal_delivery	3	No	16S rRNA gene sequencing	LC-MS/MS
C41	NJ	Male	3	11	256.9	10.4	Mixed_feeding	No	Vaginal_delivery	3	No	16S rRNA gene sequencing	LC-MS/MS
C42	NJ	Male	1	18	292.8	14.5	Mixed_feeding	No	Vaginal_delivery	1	No	16S rRNA gene sequencing	LC-MS/MS
C43	NJ	Male	2	12	12.4	227	Mixed_feeding	No	Vaginal_delivery	2	No	16S rRNA gene sequencing	LC-MS/MS
C44	NJ	Male	17	13	275.5	11.4	Mixed_feeding	No	Vaginal_delivery	17	No	16S rRNA gene sequencing	LC-MS/MS
C45	NJ	Female	13	10	332.3	17	Mixed_feeding	No	Vaginal_delivery	13	No	16S rRNA gene sequencing	LC-MS/MS
C46	NJ	Male	2	17	217.5	17.8	Mixed_feeding	No	Vaginal_delivery	2	No	16S rRNA gene sequencing	LC-MS/MS
C47	NJ	Male	1	20	201.2	9.6	Mixed_feeding	No	Vaginal_delivery	1	No	16S rRNA gene sequencing	LC-MS/MS
C48	NJ	Male	2	16	222.5	9.4	Mixed_feeding	No	Vaginal_delivery	2	No	16S rRNA gene sequencing	LC-MS/MS
C49	NJ	Female	2	13	297.6	11.3	Mixed_feeding	No	Vaginal_delivery	2	No	16S rRNA gene sequencing	LC-MS/MS
C50	NJ	Female	3	18	265.4	9.2	Mixed_feeding	No	Vaginal_delivery	3	No	16S rRNA gene sequencing	LC-MS/MS
C51	NJ	Male	5	8	92	11.5	Mixed_feeding	No	Cesarean_delivery	5	No	16S rRNA gene sequencing	LC-MS/MS
C52	NJ	Female	5	12	307.7	9.5	Mixed_feeding	No	Vaginal_delivery	5	No	16S rRNA gene sequencing	LC-MS/MS
C54	NJ	Male	11	15	278.6	12	Mixed_feeding	No	Cesarean_delivery	11	No	16S rRNA gene sequencing	LC-MS/MS
C55	NJ	Female	3	16	296.5	11.3	Mixed_feeding	No	Vaginal_delivery	3	No	16S rRNA gene sequencing	LC-MS/MS
C56	NJ	Female	1	12	186.8	9.4	Mixed_feeding	No	Vaginal_delivery	1	No	16S rRNA gene sequencing	LC-MS/MS
C57	NJ	Male	10	16	249	16.5	Mixed_feeding	No	Vaginal_delivery	10	No	16S rRNA gene sequencing	LC-MS/MS
C58	NJ	Female	3	16	296.5	11.3	Mixed_feeding	No	Vaginal_delivery	3	No	16S rRNA gene sequencing	LC-MS/MS
C59	NJ	Female	2	8	275.8	10.3	Mixed_feeding	No	Vaginal_delivery	2	No	16S rRNA gene sequencing	LC-MS/MS
C60	NJ	Male	5	9	307.3	13	Mixed_feeding	No	Cesarean_delivery	5	No	16S rRNA gene sequencing	LC-MS/MS
C61	NJ	Male	2	17	217.5	17.8	Mixed_feeding	No	Vaginal_delivery	2	No	16S rRNA gene sequencing	LC-MS/MS
C62	NJ	Male	2	15	237.4	11.4	Mixed_feeding	No	Vaginal_delivery	2	No	16S rRNA gene sequencing	LC-MS/MS
C01	NJ	Male	20	9	181.2	17.3	Mixed_feeding	Yes	Vaginal_delivery	20	No	16S rRNA gene sequencing	LC-MS/MS
C02	NJ	Female	5	11	374.2	14.2	Mixed_feeding	No	Vaginal_delivery	5	No	16S rRNA gene sequencing	LC-MS/MS
C03	NJ	Female	4	8	343.3	13.7	Mixed_feeding	Yes	Vaginal_delivery	4	No	16S rRNA gene sequencing	LC-MS/MS
C04	NJ	Female	4	10	264.5	8	Mixed_feeding	No	Vaginal_delivery	4	No	16S rRNA gene sequencing	LC-MS/MS
C06	NJ	Male	3	16	330.9	15.1	Mixed_feeding	No	Vaginal_delivery	3	No	16S rRNA gene sequencing	LC-MS/MS
C07	NJ	Female	5	17	282.7	12.4	Mixed_feeding	No	Vaginal_delivery	5	No	16S rRNA gene sequencing	LC-MS/MS
C08	NJ	Female	4	11	257.7	13.2	Mixed_feeding	No	Vaginal_delivery	4	No	16S rRNA gene sequencing	LC-MS/MS
C09	NJ	Male	4	11	246.2	10.7	Mixed_feeding	No	Vaginal_delivery	4	No	16S rRNA gene sequencing	LC-MS/MS
C10	NJ	Male	9	17	446.2	15.1	Mixed_feeding	No	Cesarean_delivery	9	No	16S rRNA gene sequencing	LC-MS/MS
C11	NJ	Female	33	26	227.8	18	Mixed_feeding	No	Cesarean_delivery	33	No	16S rRNA gene sequencing	LC-MS/MS
C12	NJ	Female	4	12	259.2	10.8	Mixed_feeding	No	Cesarean_delivery	4	No	16S rRNA gene sequencing	LC-MS/MS
C13	NJ	Female	2	18	198.2	9.1	Mixed_feeding	Yes	Cesarean_delivery	2	No	16S rRNA gene sequencing	LC-MS/MS
C14	NJ	Male	3	18	249.8	10.2	Mixed_feeding	No	Vaginal_delivery	3	No	16S rRNA gene sequencing	LC-MS/MS
C15	NJ	Male	3	9	282	10.6	Mixed_feeding	No	Vaginal_delivery	3	No	16S rRNA gene sequencing	LC-MS/MS
C16	NJ	Male	3	11	288.9	7.9	Mixed_feeding	No	Vaginal_delivery	3	No	16S rRNA gene sequencing	LC-MS/MS
C17	NJ	Male	6	10	360.9	14.2	Mixed_feeding	Yes	Vaginal_delivery	6	No	16S rRNA gene sequencing	LC-MS/MS
C18	NJ	Female	3	8	257.2	10.4	Mixed_feeding	No	Cesarean_delivery	3	No	16S rRNA gene sequencing	LC-MS/MS
C19	NJ	Male	0	13	170.5	11.2	Mixed_feeding	No	Vaginal_delivery	0	No	16S rRNA gene sequencing	LC-MS/MS
C20_1	NJ	Female	3	16	296.5	11.3	Mixed_feeding	No	Vaginal_delivery	3	No	16S rRNA gene sequencing	LC-MS/MS
C20_2	NJ	Female	8	7.3	131.6	1.8	Mixed_feeding	No	Vaginal_delivery	8	No	16S rRNA gene sequencing	LC-MS/MS
C21_1	NJ	Male	3	10	305.6	1.6	Mixed_feeding	No	Vaginal_delivery	3	No	16S rRNA gene sequencing	LC-MS/MS
C21_2	NJ	Male	8	6.4	124.3	1.2	Mixed_feeding	No	Vaginal_delivery	8	No	16S rRNA gene sequencing	LC-MS/MS
C22_1	NJ	Female	1	16	198	11.5	Mixed_feeding	No	Vaginal_delivery	1	No	16S rRNA gene sequencing	LC-MS/MS
C22_2	NJ	Female	6	8.1	136.8	1.9	Mixed_feeding	No	Vaginal_delivery	6	No	16S rRNA gene sequencing	LC-MS/MS
C23	NJ	Male	2	19	348.3	16.5	Mixed_feeding	No	Vaginal_delivery	2	No	16S rRNA gene sequencing	LC-MS/MS
C24	NJ	Male	2	17	316.9	8.6	Mixed_feeding	No	Vaginal_delivery	2	No	16S rRNA gene sequencing	LC-MS/MS
C25	NJ	Female	3	23	359.7	9.8	Mixed_feeding	No	Vaginal_delivery	3	No	16S rRNA gene sequencing	LC-MS/MS
C26	NJ	Male	3	11	311.8	10.9	Mixed_feeding	No	Cesarean_delivery	3	No	16S rRNA gene sequencing	LC-MS/MS
C27	NJ	Male	6	15	317.8	17.7	Mixed_feeding	No	Cesarean_delivery	6	No	16S rRNA gene sequencing	LC-MS/MS
C28	NJ	Male	2	11	338	10.9	Mixed_feeding	No	Vaginal_delivery	2	No	16S rRNA gene sequencing	LC-MS/MS
C29	NJ	Female	1	16	278.2	8.6	Mixed_feeding	No	Vaginal_delivery	1	No	16S rRNA gene sequencing	LC-MS/MS
C30	NJ	Female	5	16	330.9	15.1	Mixed_feeding	No	Vaginal_delivery	5	No	16S rRNA gene sequencing	LC-MS/MS
C31	NJ	Male	4	12	293.4	10.6	Mixed_feeding	No	Vaginal_delivery	4	No	16S rRNA gene sequencing	LC-MS/MS
C32	NJ	Female	5	11	306.8	11.3	Mixed_feeding	No	Cesarean_delivery	5	No	16S rRNA gene sequencing	LC-MS/MS
C33	NJ	Male	6	15	292.3	11.9	Mixed_feeding	No	Vaginal_delivery	6	No	16S rRNA gene sequencing	LC-MS/MS
C35	NJ	Female	5	12	364.3	10.3	Mixed_feeding	No	Vaginal_delivery	5	No	16S rRNA gene sequencing	LC-MS/MS
C36	NJ	Male	6	11	299.3	9.7	Mixed_feeding	No	Cesarean_delivery	6	No	16S rRNA gene sequencing	LC-MS/MS
C37	NJ	Male	4	15	303.1	14.1	Mixed_feeding	No	Vaginal_delivery	4	No	16S rRNA gene sequencing	LC-MS/MS
C38	NJ	Female	5	14	316	11.8	Mixed_feeding	No	Cesarean_delivery	5	No	16S rRNA gene sequencing	LC-MS/MS
C34	NJ	Female	1	13	276.9	13.6	Mixed_feeding	No	Vaginal_delivery	1	No	16S rRNA gene sequencing	LC-MS/MS
B15	NJ	Male	8	19	277.4	12.8	Mixed_feeding	No	Vaginal_delivery	8	No	16S rRNA gene sequencing	LC-MS/MS
B17	NJ	Male	17	12	301.7	11.4	Mixed_feeding	No	Vaginal_delivery	17	No	16S rRNA gene sequencing	LC-MS/MS
B19	NJ	Male	3	18	269.2	12	Mixed_feeding	No	Vaginal_delivery	3	No	16S rRNA gene sequencing	LC-MS/MS
B26	NJ	Male	10	22	388.9	18.5	Mixed_feeding	No	Vaginal_delivery	10	No	16S rRNA gene sequencing	LC-MS/MS
B29	NJ	Female	4	19	294.5	14.7	Mixed_feeding	No	Vaginal_delivery	4	No	16S rRNA gene sequencing	LC-MS/MS

## Sheet: ST2
Sample_names	Group_names	Gender	Age_months	Breast_Feeding	Delivery_Mode	ALT_IU_L	TBIL_umol_l	DBIL_umol_l	microbiome	metabolome
BMJ_1	NJ	male	1	yes	Cesarean delivery	17	215.4	16.6	metagenome	NA
BMJ_2	NJ	male	1	yes	Cesarean delivery	31	177.1	1	metagenome	NA
BMJ_3	NJ	male	1	yes	Cesarean delivery	19	292.1	13.7	metagenome	NA
BMJ_4	NJ	male	1	yes	Cesarean delivery	13	246.2	16.7	metagenome	NA
BMJ_5	NJ	male	2	yes	vaginal delivery	20	198.4	1	metagenome	NA
BMJ_6	NJ	male	1	yes	vaginal delivery	15	273.2	14.2	metagenome	NA
BMJ_7	NJ	female	1	yes	vaginal delivery	76	125.4	11.3	metagenome	NA
BMJ_8	NJ	male	1	yes	vaginal delivery	31	205.4	14.5	metagenome	NA
BMJ_9	NJ	male	1	yes	Cesarean delivery	18	298.8	18.8	metagenome	NA
BMJ_10	NJ	male	1	yes	Cesarean delivery	30	187.7	1	metagenome	NA
BMJ_11	NJ	male	1	yes	vaginal delivery	19	166.7	13.1	metagenome	NA
BMJ_12	NJ	male	1	yes	vaginal delivery	18	222.7	14	metagenome	NA
BMJ_13	NJ	male	1	yes	Cesarean delivery	12	176.9	12.9	metagenome	NA
BMJ_14	NJ	male	1	yes	vaginal delivery	12	205	14.8	metagenome	NA
BMJ_15	NJ	male	1	yes	vaginal delivery	49	73.7	11	metagenome	NA
BMJ_16	NJ	female	1	yes	Cesarean delivery	23	330.7	16.1	metagenome	NA
HAF_1	HC	male	4	yes	vaginal delivery	25.1875	212.213	11.9187	metagenome	NA
HAF_2	HC	male	3	yes	Cesarean delivery	25.1875	212.213	11.9187	metagenome	NA
HBF_1	HC	male	3	yes	vaginal delivery	25.1875	212.213	11.9187	metagenome	NA
HBF_2	HC	male	3	yes	Cesarean delivery	25.1875	212.213	11.9187	metagenome	NA
HBF_3	HC	male	3	yes	vaginal delivery	25.1875	212.213	11.9187	metagenome	NA
HBF_4	HC	male	3	yes	vaginal delivery	25.1875	212.213	11.9187	metagenome	NA
HBF_5	HC	male	3	yes	vaginal delivery	25.1875	212.213	11.9187	metagenome	NA
HBF_6	HC	male	1	yes	vaginal delivery	25.1875	212.213	11.9187	metagenome	NA
HMF_1	HC	male	4	yes	vaginal delivery	25.1875	212.213	11.9187	metagenome	NA
HMF_2	HC	male	3	yes	vaginal delivery	25.1875	212.213	11.9187	metagenome	NA
HMF_3	HC	female	3	yes	vaginal delivery	25.1875	212.213	11.9187	metagenome	NA
HMF_4	HC	male	1	yes	vaginal delivery	25.1875	212.213	11.9187	metagenome	NA
HMF_6	HC	female	3	yes	vaginal delivery	25.1875	212.213	11.9187	metagenome	NA
HMF_7	HC	female	2	yes	vaginal delivery	25.1875	212.213	11.9187	metagenome	NA
wmb_1	NJ	male	1	no	vaginal delivery	98	144.6	85.5	metagenome	NA
wmb_2	NJ	male	2	yes	Cesarean delivery	95	86.4	73.1	metagenome	NA
wmb_3	NJ	male	4	yes	vaginal delivery	22	106.8	53.9	metagenome	NA
wmb_4	NJ	male	2	no	vaginal delivery	66	114.5	64.6	metagenome	NA
wmb_5	NJ	male	1	yes	vaginal delivery	50	296.5	82.6	metagenome	NA
wmb_6	NJ	male	3	no	vaginal delivery	40	157.7	64.1	metagenome	NA
wmb_7	NJ	male	5	no	vaginal delivery	117	123.9	56.4	metagenome	NA
wmb_8	NJ	male	3	no	vaginal delivery	310	185.1	99.9	metagenome	NA
wmb_9	NJ	female	2	no	vaginal delivery	163.2	109.15	66.17	metagenome	NA
wmb_10	NJ	female	1	no	vaginal delivery	168	325.9	164	metagenome	NA
wmb_11	NJ	male	1	yes	vaginal delivery	40	172.2	59.5	metagenome	NA
wmb_12	NJ	female	2	yes	Cesarean delivery	51	217.8	82.6	metagenome	NA
wmb_13	NJ	female	1	no	Cesarean delivery	106	127.6	61.8	metagenome	NA
wmb_14	NJ	female	3	no	vaginal delivery	223	195.6	94.7	metagenome	NA
wmb_15	NJ	male	2	no	vaginal delivery	48	114.3	63.7	metagenome	NA
wmb_16	NJ	female	4	no	vaginal delivery	282	86.1	43.9	metagenome	NA
wmb_17	NJ	male	2	no	vaginal delivery	164	41.4	21.4	metagenome	NA
wmb_18	NJ	female	5	yes	vaginal delivery	121	113.1	64.8	metagenome	NA
wmb_19	NJ	female	2	no	vaginal delivery	94	101.7	58	metagenome	NA
wmb_21	NJ	male	1	yes	vaginal delivery	94	104.6	18	metagenome	NA
wmb_22	NJ	female	2	yes	vaginal delivery	225	177.9	99.5	metagenome	NA
wmb_23	NJ	male	2	no	Cesarean delivery	6	98.9	57.6	metagenome	NA
wmb_24	NJ	male	1	yes	vaginal delivery	167	173.9	87.8	metagenome	NA
wmb_25	NJ	female	3	no	vaginal delivery	74	164.6	91.7	metagenome	NA
wmb_26	NJ	female	2	yes	vaginal delivery	37.4	161.26	91.2	metagenome	NA
wmb_28	NJ	male	4	no	Cesarean delivery	587	365.7	223.9	metagenome	NA
wmb_29	NJ	female	2	yes	vaginal delivery	30	99.4	50.9	metagenome	NA
wmb_30	NJ	male	1	no	Cesarean delivery	57	303.7	70.8	metagenome	NA
wmb_31	NJ	female	5	no	Cesarean delivery	167	253.8	130.6	metagenome	NA
wmb_32	NJ	male	1	yes	vaginal delivery	20	139.3	52	metagenome	NA
wmb_33	NJ	female	2	no	vaginal delivery	126	224.9	122.1	metagenome	NA
wmb_34	NJ	female	2	no	Cesarean delivery	67	147	78.2	metagenome	NA
wmb_35	NJ	female	2	no	vaginal delivery	199	177.4	97	metagenome	NA
wmb_36	NJ	female	1	no	vaginal delivery	75	348	153.9	metagenome	NA
wmb_37	NJ	male	4	no	Cesarean delivery	202	47.3	24.2	metagenome	NA
wmb_38	NJ	female	3	no	vaginal delivery	58	101.7	54	metagenome	NA
wmb_39	NJ	female	1	yes	vaginal delivery	110	153.5	85.1	metagenome	NA
wmb_40	NJ	male	1	yes	vaginal delivery	133	217	108.9	metagenome	NA
wmb_41	NJ	female	2	yes	vaginal delivery	444	204	101.1	metagenome	NA
wmb_42	NJ	female	2	no	vaginal delivery	111	171.4	91.4	metagenome	NA

## Sheet: ST3
Sample_names	Group_names	Neonatal_jaundice	Age	Gender	GI_problem	IgA	microbiome	metabolome
A15R2448	ASD	NA	3	M	No	1.68083	metagenome	LS-MS/MS
A15R2450	ASD	NA	3	F	No	1.86275	metagenome	LS-MS/MS
A15R2452	ASD	No	4	M	No	1.88119	metagenome	LS-MS/MS
A15R2453	ASD	No	4	F	No	1.93695	metagenome	LS-MS/MS
A15R2454	ASD	Yes	5	M	No	1.82954	metagenome	LS-MS/MS
A15R2456	ASD	No	6	M	Yes	1.86463	metagenome	LS-MS/MS
A15R2458	ASD	No	4	F	No	1.52389	metagenome	LS-MS/MS
A15R2459	ASD	No	6	F	Yes	2.18822	metagenome	LS-MS/MS
A15R2460	ASD	No	8	M	No	1.65893	metagenome	LS-MS/MS
A15R2462	ASD	No	5	M	No	1.70931	metagenome	LS-MS/MS
A15R2463	ASD	NA	4	M	Yes	1.44864	metagenome	LS-MS/MS
A15R2464	ASD	No	3	M	Yes	1.43534	metagenome	LS-MS/MS
A15R2466	ASD	No	8	M	No	1.82831	metagenome	LS-MS/MS
A15R2467	ASD	No	3	M	No	1.62151	metagenome	LS-MS/MS
A15R2468	ASD	No	4	M	No	1.79976	metagenome	LS-MS/MS
A15R2469	ASD	Yes	3	M	No	1.54118	metagenome	LS-MS/MS
A15R2470	ASD	Yes	3	M	No	1.76918	metagenome	LS-MS/MS
A15R2471	ASD	No	4	M	Yes	1.56635	metagenome	LS-MS/MS
A15R2472	ASD	Yes	5	M	No	1.80682	metagenome	LS-MS/MS
A15R2474	ASD	No	5	M	Yes	1.94531	metagenome	LS-MS/MS
A15R2476	ASD	No	5	F	No	1.38828	metagenome	LS-MS/MS
A15R2477	ASD	No	2	M	Yes	1.92293	metagenome	LS-MS/MS
A15R2478	ASD	No	5	M	Yes	1.44356	metagenome	LS-MS/MS
A15R2480	ASD	No	2	M	No	1.56118	metagenome	LS-MS/MS
A15R2481	ASD	No	7	M	No	1.64532	metagenome	LS-MS/MS
A15R2482	ASD	No	4	M	Yes	1.51597	metagenome	LS-MS/MS
A15R2483	ASD	NA	4	F	Yes	1.65522	metagenome	LS-MS/MS
A15R2485	ASD	No	4	M	No	1.36983	metagenome	LS-MS/MS
A15R2486	ASD	No	5	M	Yes	1.23957	metagenome	LS-MS/MS
A15R2487	ASD	Yes	3	M	No	1.52725	metagenome	LS-MS/MS
A15R2488	ASD	NA	4	M	No	1.73545	metagenome	LS-MS/MS
A15R2489	ASD	No	2	M	No	1.77388	metagenome	LS-MS/MS
A15R2492	ASD	Yes	4	M	Yes	1.17504	metagenome	LS-MS/MS
A15R2493	ASD	No	8	M	Yes	1.37745	metagenome	LS-MS/MS
A15R2494	ASD	Yes	2	F	Yes	1.77452	metagenome	LS-MS/MS
A15R2495_1	ASD	No	8	M	No	1.49773	metagenome	LS-MS/MS
A15R2496	ASD	No	3	M	Yes	1.30418	metagenome	LS-MS/MS
A15R2497	ASD	No	4	M	Yes	1.40988	metagenome	LS-MS/MS
A15R2498	ASD	NA	5	M	No	1.95562	metagenome	LS-MS/MS
A15R2499	ASD	No	3	M	Yes	1.31798	metagenome	LS-MS/MS
A15R2500	ASD	No	5	M	No	1.33665	metagenome	LS-MS/MS
A15R2503	ASD	NA	4	M	Yes	1.56716	metagenome	LS-MS/MS
A15R2512	ASD	No	3	M	Yes	1.08213	metagenome	LS-MS/MS
A16R00710	TD	NA	2	M	No	0.988118	metagenome	LS-MS/MS
A16R00711	TD	NA	2	F	No	1.50383	metagenome	LS-MS/MS
A16R00712	TD	NA	2	M	No	1.76707	metagenome	LS-MS/MS
A16R00713	TD	NA	2	F	No	1.76482	metagenome	LS-MS/MS
A16R00714	TD	NA	3	M	No	1.23493	metagenome	LS-MS/MS
A16R00715	TD	NA	2	F	No	1.38523	metagenome	LS-MS/MS
A16R00716	TD	NA	5	M	No	1.35851	metagenome	LS-MS/MS
A16R00717	TD	NA	2	M	No	1.56301	metagenome	LS-MS/MS
A16R00718	TD	NA	6	F	No	2.00852	metagenome	LS-MS/MS
A16R00719	TD	NA	2	F	No	1.5314	metagenome	LS-MS/MS
A16R00720	TD	NA	2	M	No	1.89838	metagenome	LS-MS/MS
A16R00721	TD	NA	5	F	No	1.20111	metagenome	LS-MS/MS
A16R00722	TD	NA	2	F	No	1.05349	metagenome	LS-MS/MS
A16R00723	TD	NA	6	F	No	0.975433	metagenome	LS-MS/MS
A16R00724	TD	NA	6	M	No	1.19958	metagenome	LS-MS/MS
A16R00725	TD	NA	3	M	No	0.996591	metagenome	LS-MS/MS
A16R00726	TD	NA	2	F	No	0.87336	metagenome	LS-MS/MS
A16R00727	TD	NA	3	F	No	1.35001	metagenome	LS-MS/MS
A16R00728	TD	NA	6	M	No	1.80293	metagenome	LS-MS/MS
A16R00729	TD	NA	3	M	No	1.41872	metagenome	LS-MS/MS
A16R00730	TD	NA	6	M	No	1.40041	metagenome	LS-MS/MS
A16R00731	TD	NA	5	M	No	1.12782	metagenome	LS-MS/MS
A16R00732	TD	NA	2	M	No	1.21302	metagenome	LS-MS/MS
A16R00733	TD	NA	2	F	No	1.00777	metagenome	LS-MS/MS
A16R00734	TD	NA	2	F	No	0.64864	metagenome	LS-MS/MS
A16R00735	TD	NA	5	M	No	0.686227	metagenome	LS-MS/MS
A16R00736	TD	NA	5	M	No	0.844176	metagenome	LS-MS/MS
A16R00737	TD	NA	3	M	No	0.961495	metagenome	LS-MS/MS
A16R00738	TD	NA	4	M	No	1.27372	metagenome	LS-MS/MS
A16R00739	TD	NA	3	F	No	0.605124	metagenome	LS-MS/MS
A16R00740	TD	NA	5	M	No	0.868749	metagenome	LS-MS/MS

## Sheet: ST4
BSH_HSDH_ID	deseq2.p	deseq2.fdr	deseq2.logfoldchange	Regulate mode
WP_035763572.1	5.04e-06	0.000725628	4.80745	NJ enriched
2BJF_A	0.00212946	0.0383302	3.68174	NJ enriched
WP_011590332.1	7.58e-05	0.00545822	2.81718	NJ enriched
CDD59475.1	0.00108487	0.0266855	2.05982	NJ enriched
EEX21040.1	0.000631599	0.0266855	1.09869	NJ enriched
AAC45411.2	0.0145165	0.0870991	0.995674	NJ enriched
EEA86306.1	0.0153493	0.0884121	0.867735	NJ enriched
EEG48917.1	0.00935599	0.0870991	0.663271	NJ enriched
WP_082174150.1	0.0317253	0.138438	0.515179	NJ enriched
WP_015759877.1	0.0272754	0.126699	-0.537672	HC enriched
EDN78833.1	0.0303992	0.136796	-0.878764	HC enriched
WP_172534067.1	0.0011119	0.0266855	-1.86589	HC enriched
WP_059224378.1	0.00337185	0.0539497	-2.33422	HC enriched
2HF0_A	0.0120163	0.0870991	-2.48905	HC enriched
Q9KK62.1	0.00374849	0.0539782	-2.57846	HC enriched
2HF0_B	0.00732377	0.0774841	-2.73925	HC enriched
WP_011667141.1	0.000912176	0.0266855	-2.83834	HC enriched
WP_025301258.1	0.0106288	0.0870991	-3.06626	HC enriched

## Sheet: ST5
BSH_HSDH_ID	deseq2.p	deseq2.fdr	deseq2.logfoldchange	Regulate mode
WP_182424780.1	0.00316807	0.0712815	2.01015	ASD enriched
AAO76366.1	0.00590628	0.0781713	1.65897	ASD enriched
WP_057826614.1	0.00874808	0.0989502	1.64617	ASD enriched
RHH16704.1	0.000459335	0.0258376	1.64496	ASD enriched
RHL42497.1	0.0151812	0.148512	1.62055	ASD enriched
WP_002565680.1	2.28e-07	5.12e-05	1.57361	ASD enriched
WP_007212315.1	0.00556604	0.0781713	1.55889	ASD enriched
WP_002587930.1	4.34e-06	0.000488784	1.55662	ASD enriched
WP_041716085.1	0.0074521	0.0931513	1.49131	ASD enriched
WP_008765762.1	0.00484254	0.0778265	1.45649	ASD enriched
WP_010537957.1	0.000897849	0.0404032	1.42015	ASD enriched
WP_148727127.1	0.00284059	0.0710148	1.37605	ASD enriched
6UFY_A	0.00565833	0.0781713	1.23799	ASD enriched
Q9KK62.1	0.0150654	0.148512	1.10302	ASD enriched
WP_007662998.1	0.00879558	0.0989502	0.991949	ASD enriched
AAB61150.1	0.00133607	0.0501025	0.834804	ASD enriched
WP_010966607.1	0.00466171	0.0778265	0.811559	ASD enriched
WP_011590332.1	0.00207982	0.0584949	-1.05663	TD enriched
WP_055294499.1	0.0015609	0.0501718	-1.82654	TD enriched

## Sheet: ST6
treatment	mediation	outcome	acme_effect	ade_effect	total_effect	acme_p_value	ade_p_value	total_effect_p_value	acme_sig
Citrobacter_phage	AAC45411_2	NJ	-0.77531	116.125	115.349	0.95	2e-16	2e-16	without_indirect_effect
Citrobacter_phage	WP_172534067_1	NJ	12.4376	102.912	115.349	0.16	2e-16	2e-16	without_indirect_effect
Citrobacter_phage	EEA86306_1	NJ	10.9081	104.441	115.349	0.22	2e-16	2e-16	without_indirect_effect
Citrobacter_phage	WP_035763572_1	NJ	2.8363	112.513	115.349	0.55	2e-16	2e-16	without_indirect_effect
Streptococcus_phage	AAC45411_2	NJ	0.0157	0.052	0.0676	0.014	0.002	2e-16	with_indirect_effect
Streptococcus_phage	2HF0_A	NJ	0.02241	0.04521	0.06761	0.04	2e-16	2e-16	with_indirect_effect
Escherichia_Stx1	AAC45411_2	NJ	-0.4838	26.6049	26.1211	0.82	2e-16	2e-16	without_indirect_effect
Escherichia_Stx1	WP_172534067_1	NJ	1.5185	24.6026	26.1211	0.18	2e-16	2e-16	without_indirect_effect
Escherichia_Stx1	2HF0_A	NJ	3.614	22.5071	26.1211	0.16	2e-16	2e-16	without_indirect_effect
Escherichia_Stx1	WP_035763572_1	NJ	0.5854	25.5357	26.1211	0.46	2e-16	2e-16	without_indirect_effect
Human_betaherpesvirus	2HF0_A	NJ	7.7175	24.7906	32.5082	0.022	2e-16	2e-16	with_indirect_effect
Human_betaherpesvirus	WP_025301258_1	NJ	7.9662	24.542	32.5082	0.012	2e-16	2e-16	with_indirect_effect
Human_betaherpesvirus	Q9KK62_1	NJ	8.6912	23.817	32.5082	0.028	2e-16	2e-16	with_indirect_effect
Human_betaherpesvirus	2HF0_B	NJ	9.5301	22.9781	32.5082	0.01	2e-16	2e-16	with_indirect_effect
Citrobacter_phage	2HF0_A	NJ	25.9099	89.4395	115.349	0.008	2e-16	2e-16	with_indirect_effect
Citrobacter_phage	WP_025301258_1	NJ	26.447	88.903	115.349	0.006	2e-16	2e-16	with_indirect_effect
Human_betaherpesvirus	AAC45411_2	NJ	0.5444	31.9638	32.5082	0.78	2e-16	2e-16	without_indirect_effect
Human_betaherpesvirus	WP_172534067_1	NJ	3.9289	28.5792	32.5082	0.14	2e-16	2e-16	without_indirect_effect
Citrobacter_phage	Q9KK62_1	NJ	28.4	86.9	115	0.042	2e-16	2e-16	with_indirect_effect
Human_betaherpesvirus	EEA86306_1	NJ	2.7228	29.7853	32.5082	0.16	2e-16	2e-16	without_indirect_effect
Human_betaherpesvirus	WP_035763572_1	NJ	1.0225	31.4856	32.5082	0.49	2e-16	2e-16	without_indirect_effect
Citrobacter_phage	2HF0_B	NJ	31.8842	83.4652	115.349	0.028	2e-16	2e-16	with_indirect_effect
Streptococcus_phage	WP_172534067_1	NJ	0.0103	0.0573	0.0676	0.49	2e-16	2e-16	without_indirect_effect
Streptococcus_phage	Q9KK62_1	NJ	0.0184	0.0492	0.0676	0.18	2e-16	2e-16	without_indirect_effect
Streptococcus_phage	EEA86306_1	NJ	-0.00982	0.07743	0.06761	0.68	2e-16	2e-16	without_indirect_effect
Streptococcus_phage	WP_035763572_1	NJ	0.0244	0.0432	0.0676	0.603	0.004	2e-16	without_indirect_effect
Streptococcus_phage	WP_025301258_1	NJ	0.0179	0.0497	0.0676	0.14	2e-16	2e-16	without_indirect_effect
Streptococcus_phage	2HF0_B	NJ	0.0182	0.0494	0.0676	0.17	2e-16	2e-16	without_indirect_effect
Human_betaherpesvirus	WP_035763572_1	DBIL_umol_l	-596.158	4017.28	3421.12	0.048	2e-16	2e-16	with_indirect_effect
Streptococcus_phage	2HF0_A	DBIL_umol_l	2.366	-10.928	-8.562	0.03	0.022	0.034	with_indirect_effect
Escherichia_Stx1	WP_025301258_1	DBIL_umol_l	362	2040	2410	2e-16	2e-16	2e-16	with_indirect_effect
Escherichia_Stx1	2HF0_A	DBIL_umol_l	378	2030	2410	0.004	2e-16	2e-16	with_indirect_effect
Escherichia_Stx1	EEA86306_1	DBIL_umol_l	382	2020	2410	0.008	2e-16	2e-16	with_indirect_effect
Escherichia_Stx1	2HF0_B	DBIL_umol_l	452	1950	2410	2e-16	2e-16	2e-16	with_indirect_effect
Escherichia_Stx1	Q9KK62_1	DBIL_umol_l	542.359	1863.74	2406.1	2e-16	2e-16	2e-16	with_indirect_effect
Human_betaherpesvirus	WP_025301258_1	DBIL_umol_l	682	2740	3420	2e-16	0.002	2e-16	with_indirect_effect
Human_betaherpesvirus	2HF0_A	DBIL_umol_l	721	2700	3420	2e-16	0.006	2e-16	with_indirect_effect
Human_betaherpesvirus	2HF0_B	DBIL_umol_l	891.35	2529.77	3421.12	2e-16	0.014	2e-16	with_indirect_effect
Human_betaherpesvirus	Q9KK62_1	DBIL_umol_l	1052.62	2368.5	3421.12	2e-16	0.022	2e-16	with_indirect_effect
Citrobacter_phage	WP_025301258_1	DBIL_umol_l	1670	16000	17700	0.012	2e-16	2e-16	with_indirect_effect
Citrobacter_phage	2HF0_A	DBIL_umol_l	1710	15900	17700	0.006	2e-16	2e-16	with_indirect_effect
Citrobacter_phage	2HF0_B	DBIL_umol_l	2050	15600	17700	0.002	2e-16	2e-16	with_indirect_effect
Citrobacter_phage	EEA86306_1	DBIL_umol_l	2110	15500	17700	0.036	2e-16	2e-16	with_indirect_effect
Citrobacter_phage	Q9KK62_1	DBIL_umol_l	2490	15200	17700	2e-16	2e-16	2e-16	with_indirect_effect
Escherichia_Stx1	WP_172534067_1	DBIL_umol_l	183	2220	2410	0.09	2e-16	2e-16	without_indirect_effect
Human_betaherpesvirus	WP_172534067_1	DBIL_umol_l	417.828	3003.29	3421.12	0.11	2e-16	2e-16	without_indirect_effect
Human_betaherpesvirus	EEA86306_1	DBIL_umol_l	529.34	2891.78	3421.12	0.118	0.002	2e-16	without_indirect_effect
Streptococcus_phage	WP_025301258_1	DBIL_umol_l	1.742	-10.305	-8.562	0.146	0.034	0.04	without_indirect_effect
Citrobacter_phage	WP_172534067_1	DBIL_umol_l	819	16800	17700	0.17	2e-16	2e-16	without_indirect_effect
Streptococcus_phage	Q9KK62_1	DBIL_umol_l	2.252	-10.814	-8.562	0.17	0.042	0.034	without_indirect_effect
Escherichia_Stx1	WP_035763572_1	DBIL_umol_l	-21.8	2430	2410	0.54	2e-16	2e-16	without_indirect_effect
Streptococcus_phage	WP_035763572_1	DBIL_umol_l	0.8299	-9.3922	-8.5623	0.675	0.028	0.028	without_indirect_effect
Citrobacter_phage	WP_035763572_1	DBIL_umol_l	-70.1	17700	17700	0.69	2e-16	2e-16	without_indirect_effect
Streptococcus_phage	EEA86306_1	DBIL_umol_l	-1.548	-7.014	-8.562	0.711	0.042	0.03	without_indirect_effect
Streptococcus_phage	AAC45411_2	DBIL_umol_l	0.0531	-8.6154	-8.5623	0.9	0.04	0.04	without_indirect_effect
Citrobacter_phage	AAC45411_2	DBIL_umol_l	1.8	17600	17700	0.96	2e-16	2e-16	without_indirect_effect
Human_betaherpesvirus	AAC45411_2	DBIL_umol_l	-6.09	3430	3420	0.97	2e-16	2e-16	without_indirect_effect
Escherichia_Stx1	AAC45411_2	DBIL_umol_l	-1.43	2410	2410	0.99	2e-16	2e-16	without_indirect_effect
Escherichia_Stx1	AAC45411_2	TBIL_umol_l	-13.3	-1730	-1750	0.989	0.006	0.002	without_indirect_effect
Escherichia_Stx1	2HF0_A	TBIL_umol_l	67	-1820	-1750	0.835	0.004	2e-16	without_indirect_effect
Escherichia_Stx1	Q9KK62_1	TBIL_umol_l	265.471	-2013.71	-1748.24	0.35	2e-16	2e-16	without_indirect_effect
Escherichia_Stx1	WP_035763572_1	TBIL_umol_l	-137	-1610	-1750	0.511	0.006	0.004	without_indirect_effect
Escherichia_Stx1	WP_025301258_1	TBIL_umol_l	198.015	-1946.26	-1748.24	0.57	2e-16	2e-16	without_indirect_effect
Escherichia_Stx1	2HF0_B	TBIL_umol_l	85.9	-1830	-1750	0.753	2e-16	0.002	without_indirect_effect
Escherichia_Stx1	EEA86306_1	TBIL_umol_l	576.58	-2324.82	-1748.24	0.032	2e-16	2e-16	with_indirect_effect
Human_betaherpesvirus	AAC45411_2	TBIL_umol_l	23.7	-3370	-3340	0.797	0.002	2e-16	without_indirect_effect
Human_betaherpesvirus	2HF0_A	TBIL_umol_l	33.1	-3380	-3340	0.955	0.016	0.006	without_indirect_effect
Human_betaherpesvirus	Q9KK62_1	TBIL_umol_l	396.503	-3740.32	-3343.82	0.416	0.002	0.004	without_indirect_effect
Human_betaherpesvirus	EEA86306_1	TBIL_umol_l	588.769	-3932.59	-3343.82	0.132	0.002	0.004	without_indirect_effect
Human_betaherpesvirus	WP_035763572_1	TBIL_umol_l	-654.436	-2689.38	-3343.82	0.444	0.032	0.004	without_indirect_effect
Human_betaherpesvirus	WP_025301258_1	TBIL_umol_l	246	-3590	-3340	0.637	0.016	0.014	without_indirect_effect
Human_betaherpesvirus	2HF0_B	TBIL_umol_l	113	-3460	-3340	0.797	0.014	0.002	without_indirect_effect
Escherichia_Stx1	WP_172534067_1	TBIL_umol_l	-468	-1280	-1750	0.042	0.008	0.002	with_indirect_effect

## Sheet: ST7
treatment	mediation	outcome	acme_effect	ade_effect	total_effect	acme_p_value	ade_p_value	total_effect_p_value	acme_sig
Streptococcus_phage	WP_007212315_1	ASD	0.383938	4.03039	4.41433	0.05	2e-16	2e-16	without_indirect_effect
Streptococcus_phage	WP_007662998_1	ASD	0.6233	3.791	4.4143	0.066	0.006	2e-16	without_indirect_effect
Clostridium_phage	WP_002565680_1	ASD	-6.0369	-89.5738	-95.6106	0.004	2e-16	2e-16	with_indirect_effect
Streptococcus_phage	AAB61150_1	ASD	0.6634	3.7509	4.4143	0.1	2e-16	2e-16	without_indirect_effect
Streptococcus_phage	WP_002587930_1	ASD	1.07781	3.33652	4.41433	0.062	0.004	2e-16	without_indirect_effect
Streptococcus_phage	WP_148727127_1	ASD	-0.511	4.926	4.414	0.25	2e-16	2e-16	without_indirect_effect
Streptococcus_phage	AAO76366_1	ASD	0.2904	4.124	4.4143	0.36	2e-16	2e-16	without_indirect_effect
Streptococcus_phage	WP_011590332_1	ASD	0.0683	4.346	4.4143	0.78	2e-16	2e-16	without_indirect_effect
Streptococcus_phage	RHH16704_1	ASD	-0.3163	4.7307	4.4143	0.43	2e-16	2e-16	without_indirect_effect
Streptococcus_phage	WP_010537957_1	ASD	0.6564	3.7579	4.4143	0.12	0.004	2e-16	without_indirect_effect
Streptococcus_phage	WP_008765762_1	ASD	0.3338	4.0806	4.4143	0.29	2e-16	2e-16	without_indirect_effect
Streptococcus_phage	6UFY_A	ASD	0.4464	3.9679	4.4143	0.216	0.002	2e-16	without_indirect_effect
Streptococcus_phage	WP_041716085_1	ASD	-0.1161	4.5305	4.4143	0.87	2e-16	2e-16	without_indirect_effect
Clostridium_phage	AAB61150_1	ASD	-3.39	-92.2	-95.6	0.004	2e-16	2e-16	with_indirect_effect
Clostridium_phage	WP_002587930_1	ASD	-3.36	-92.3	-95.6	0.002	2e-16	2e-16	with_indirect_effect
Clostridium_phage	WP_010537957_1	ASD	-2.99	-92.6	-95.6	0.016	2e-16	2e-16	with_indirect_effect
Human_mastadenovirus	WP_007212315_1	ASD	0.55468	225.611	226.166	0.98	2e-16	2e-16	without_indirect_effect
Human_mastadenovirus	WP_007662998_1	ASD	0.73957	225.426	226.166	0.9	2e-16	2e-16	without_indirect_effect
Human_mastadenovirus	WP_182424780_1	ASD	4.2261	221.94	226.166	0.62	2e-16	2e-16	without_indirect_effect
Clostridium_phage	WP_182424780_1	ASD	-1.92	-93.7	-95.6	0.006	2e-16	2e-16	with_indirect_effect
Human_mastadenovirus	WP_002587930_1	ASD	10.3458	215.82	226.166	0.45	2e-16	2e-16	without_indirect_effect
Human_mastadenovirus	WP_148727127_1	ASD	-2.17759	228.343	226.166	0.77	2e-16	2e-16	without_indirect_effect
Human_mastadenovirus	WP_002565680_1	ASD	22.6628	203.503	226.166	0.13	2e-16	2e-16	without_indirect_effect
Human_mastadenovirus	AAO76366_1	ASD	6.9539	219.212	226.166	0.41	2e-16	2e-16	without_indirect_effect
Human_mastadenovirus	WP_011590332_1	ASD	8.6762	217.489	226.166	0.14	2e-16	2e-16	without_indirect_effect
Human_mastadenovirus	RHH16704_1	ASD	4.6279	221.538	226.166	0.33	2e-16	2e-16	without_indirect_effect
Human_mastadenovirus	WP_010537957_1	ASD	14.8574	211.308	226.166	0.058	2e-16	2e-16	without_indirect_effect
Human_mastadenovirus	WP_008765762_1	ASD	5.0953	221.071	226.166	0.57	2e-16	2e-16	without_indirect_effect
Human_mastadenovirus	6UFY_A	ASD	7.4898	218.676	226.166	0.5	2e-16	2e-16	without_indirect_effect
Human_mastadenovirus	WP_057826614_1	ASD	3.5826	222.583	226.166	0.35	2e-16	2e-16	without_indirect_effect
Human_mastadenovirus	WP_041716085_1	ASD	3.4016	222.764	226.166	0.54	2e-16	2e-16	without_indirect_effect
Clostridium_phage	WP_007662998_1	ASD	-1.83	-93.8	-95.6	0.03	2e-16	2e-16	with_indirect_effect
Clostridium_phage	6UFY_A	ASD	-1.82	-93.8	-95.6	0.024	2e-16	2e-16	with_indirect_effect
Clostridium_phage	AAO76366_1	ASD	-1.81	-93.8	-95.6	0.024	2e-16	2e-16	with_indirect_effect
Clostridium_phage	WP_008765762_1	ASD	-1.6	-94	-95.6	0.024	2e-16	2e-16	with_indirect_effect
Clostridium_phage	RHH16704_1	ASD	-1.35	-94.3	-95.6	0.036	2e-16	2e-16	with_indirect_effect
Clostridium_phage	WP_007212315_1	ASD	-1.2	-94.4	-95.6	0.036	2e-16	2e-16	with_indirect_effect
Clostridium_phage	WP_041716085_1	ASD	-1.18	-94.4	-95.6	0.004	2e-16	2e-16	with_indirect_effect
Clostridium_phage	WP_148727127_1	ASD	-1.12	-94.5	-95.6	0.04	2e-16	2e-16	with_indirect_effect
Streptococcus_phage	WP_057826614_1	ASD	0.4087	4.0056	4.4143	0.022	2e-16	2e-16	with_indirect_effect
Streptococcus_phage	WP_182424780_1	ASD	0.6269	3.7874	4.4143	0.002	0.002	2e-16	with_indirect_effect
Streptococcus_phage	WP_002565680_1	ASD	1.675	2.739	4.414	2e-16	0.032	0.002	with_indirect_effect
Enterobacterial_phage	WP_010537957_1	ASD	2.06421	27.6917	29.7559	0.036	2e-16	2e-16	with_indirect_effect
Enterobacterial_phage	AAB61150_1	ASD	2.184	27.5719	29.7559	0.022	2e-16	2e-16	with_indirect_effect
Clostridium_phage	WP_011590332_1	ASD	0.931	-96.5	-95.6	0.5	2e-16	2e-16	without_indirect_effect
Enterobacterial_phage	WP_002565680_1	ASD	3.767	25.989	29.756	0.02	2e-16	2e-16	with_indirect_effect
Clostridium_phage	WP_057826614_1	ASD	-0.858	-94.8	-95.6	0.12	2e-16	2e-16	without_indirect_effect
Human_mastadenovirus	AAB61150_1	ASD	15.5669	210.599	226.166	0.016	2e-16	2e-16	with_indirect_effect
Escherichia_Stx1	WP_002565680_1	ASD	-6.53	-98.3	-105	0.024	2e-16	2e-16	with_indirect_effect
Enterobacterial_phage	WP_007212315_1	ASD	0.5117	29.2441	29.7559	0.38	2e-16	2e-16	without_indirect_effect
Enterobacterial_phage	WP_007662998_1	ASD	0.4393	29.3166	29.7559	0.66	2e-16	2e-16	without_indirect_effect
Enterobacterial_phage	WP_182424780_1	ASD	1.0045	28.7514	29.7559	0.2	2e-16	2e-16	without_indirect_effect
Enterobacterial_phage	WP_002587930_1	ASD	1.9543	27.8016	29.7559	0.22	2e-16	2e-16	without_indirect_effect
Enterobacterial_phage	WP_148727127_1	ASD	-0.432	30.1879	29.7559	0.7	2e-16	2e-16	without_indirect_effect
Enterobacterial_phage	AAO76366_1	ASD	1.0499	28.706	29.7559	0.29	2e-16	2e-16	without_indirect_effect
Enterobacterial_phage	WP_011590332_1	ASD	0.993	28.7629	29.7559	0.29	2e-16	2e-16	without_indirect_effect
Enterobacterial_phage	RHH16704_1	ASD	0.13729	29.6186	29.7559	0.78	2e-16	2e-16	without_indirect_effect
Enterobacterial_phage	WP_008765762_1	ASD	0.9465	28.8094	29.7559	0.35	2e-16	2e-16	without_indirect_effect
Enterobacterial_phage	6UFY_A	ASD	1.2454	28.5104	29.7559	0.32	2e-16	2e-16	without_indirect_effect
Enterobacterial_phage	WP_057826614_1	ASD	0.16868	29.5872	29.7559	0.7	2e-16	2e-16	without_indirect_effect
Enterobacterial_phage	WP_041716085_1	ASD	0.5113	29.2446	29.7559	0.6	2e-16	2e-16	without_indirect_effect
Escherichia_Stx1	WP_007212315_1	ASD	-1.59	-103	-105	0.25	2e-16	2e-16	without_indirect_effect
Escherichia_Stx1	WP_007662998_1	ASD	-1.9317	-102.928	-104.86	0.36	2e-16	2e-16	without_indirect_effect
Escherichia_Stx1	WP_182424780_1	ASD	-2.34	-103	-105	0.2	2e-16	2e-16	without_indirect_effect
Escherichia_Stx1	AAB61150_1	ASD	-3.96	-101	-105	0.058	2e-16	2e-16	without_indirect_effect
Escherichia_Stx1	WP_002587930_1	ASD	-2.1774	-102.683	-104.86	0.34	2e-16	2e-16	without_indirect_effect
Escherichia_Stx1	WP_148727127_1	ASD	-1.44	-103	-105	0.084	2e-16	2e-16	without_indirect_effect
Escherichia_Stx1	AAO76366_1	ASD	-2.36	-102	-105	0.096	2e-16	2e-16	without_indirect_effect
Escherichia_Stx1	WP_011590332_1	ASD	-0.464	-104	-105	0.82	2e-16	2e-16	without_indirect_effect
Escherichia_Stx1	RHH16704_1	ASD	-1.62	-103	-105	0.1	2e-16	2e-16	without_indirect_effect
Escherichia_Stx1	WP_010537957_1	ASD	-3.81	-101	-105	0.064	2e-16	2e-16	without_indirect_effect
Escherichia_Stx1	WP_008765762_1	ASD	-2.11	-103	-105	0.12	2e-16	2e-16	without_indirect_effect
Escherichia_Stx1	6UFY_A	ASD	-2.5503	-102.31	-104.86	0.18	2e-16	2e-16	without_indirect_effect
Escherichia_Stx1	WP_057826614_1	ASD	-0.216	-105	-105	0.87	2e-16	2e-16	without_indirect_effect
Escherichia_Stx1	WP_041716085_1	ASD	-0.247	-105	-105	0.77	2e-16	2e-16	without_indirect_effect
Human_mastadenovirus	Acidaminococcus_fermentans	ASD	8.3487	217.817	226.166	0.36	2e-16	2e-16	without_indirect_effect
Human_mastadenovirus	Bifidobacterium_dentium_Bd1	ASD	7.8176	218.348	226.166	0.22	2e-16	2e-16	without_indirect_effect
Human_mastadenovirus	Eggerthella	ASD	3.2865	222.879	226.166	0.52	2e-16	2e-16	without_indirect_effect
Human_mastadenovirus	Bifidobacterium_animalis	ASD	3.1795	222.986	226.166	0.39	2e-16	2e-16	without_indirect_effect
Human_mastadenovirus	Eggerthella_lenta	ASD	2.9281	223.238	226.166	0.39	2e-16	2e-16	without_indirect_effect
Human_mastadenovirus	Eggerthella_lenta_DSM_2243	ASD	2.41408	223.752	226.166	0.39	2e-16	2e-16	without_indirect_effect
Human_mastadenovirus	Bacteroides_thetaiotaomicron_VPI_5482	ASD	0.89068	225.275	226.166	0.94	2e-16	2e-16	without_indirect_effect
Enterobacterial_phage	Acidaminococcus_fermentans	ASD	0.7058	29.0501	29.7559	0.64	2e-16	2e-16	without_indirect_effect
Enterobacterial_phage	Bacteroides_thetaiotaomicron_VPI_5482	ASD	0.6203	29.1356	29.7559	0.7	2e-16	2e-16	without_indirect_effect
Enterobacterial_phage	Bifidobacterium_animalis	ASD	0.6173	29.1386	29.7559	0.43	2e-16	2e-16	without_indirect_effect
Enterobacterial_phage	Eggerthella	ASD	0.6042	29.1517	29.7559	0.32	2e-16	2e-16	without_indirect_effect
Streptococcus_phage	Bacteroides_thetaiotaomicron_VPI_5482	ASD	0.4745	3.9398	4.4143	0.21	2e-16	2e-16	without_indirect_effect
Enterobacterial_phage	Eggerthella_lenta	ASD	0.4396	29.3163	29.7559	0.36	2e-16	2e-16	without_indirect_effect
Enterobacterial_phage	Bifidobacterium_dentium_Bd1	ASD	0.27908	29.4768	29.7559	0.84	2e-16	2e-16	without_indirect_effect
Human_mastadenovirus	Erysipelotrichales	ASD	0.223	226	226	0.55	2e-16	2e-16	without_indirect_effect
Human_mastadenovirus	Erysipelotrichi	ASD	0.223	226	226	0.6	2e-16	2e-16	without_indirect_effect
Human_mastadenovirus	Erysipelotrichaceae	ASD	0.219	226	226	0.54	2e-16	2e-16	without_indirect_effect
Enterobacterial_phage	Bifidobacterium_animalis_subsp__lactis	ASD	0.14717	29.6087	29.7559	0.77	2e-16	2e-16	without_indirect_effect
Streptococcus_phage	Eggerthella_lenta	ASD	0.1061	4.3083	4.4143	0.57	2e-16	2e-16	without_indirect_effect
Enterobacterial_phage	Erysipelotrichi	ASD	0.08227	29.6736	29.7559	0.31	2e-16	2e-16	without_indirect_effect
Enterobacterial_phage	Erysipelotrichales	ASD	0.08224	29.6736	29.7559	0.27	2e-16	2e-16	without_indirect_effect
Enterobacterial_phage	Erysipelotrichaceae	ASD	0.08219	29.6737	29.7559	0.33	2e-16	2e-16	without_indirect_effect
Streptococcus_phage	Eggerthella_lenta_DSM_2243	ASD	0.0733	4.341	4.4143	0.51	2e-16	2e-16	without_indirect_effect
Streptococcus_phage	Eggerthella	ASD	0.0134	4.40093	4.41433	0.94	2e-16	2e-16	without_indirect_effect
Streptococcus_phage	Erysipelotrichi	ASD	-0.01843	4.43276	4.41433	0.735	0.002	2e-16	without_indirect_effect
Streptococcus_phage	Erysipelotrichales	ASD	-0.01843	4.43276	4.41433	0.789	0.002	0.002	without_indirect_effect
Streptococcus_phage	Erysipelotrichaceae	ASD	-0.0185	4.43284	4.41433	0.78	2e-16	2e-16	without_indirect_effect
Escherichia_Stx1	Erysipelotrichales	ASD	-0.112	-105	-105	0.72	2e-16	2e-16	without_indirect_effect
Escherichia_Stx1	Erysipelotrichaceae	ASD	-0.112	-105	-105	0.8	2e-16	2e-16	without_indirect_effect
Escherichia_Stx1	Erysipelotrichi	ASD	-0.113	-105	-105	0.83	2e-16	2e-16	without_indirect_effect
Streptococcus_phage	Bifidobacterium_animalis	ASD	-0.1144	4.5287	4.4143	0.71	2e-16	2e-16	without_indirect_effect
Streptococcus_phage	Bifidobacterium_animalis_subsp__lactis	ASD	-0.1187	4.533	4.4143	0.41	2e-16	2e-16	without_indirect_effect
Clostridium_phage	Erysipelotrichales	ASD	-0.148	-95.5	-95.6	0.74	2e-16	2e-16	without_indirect_effect
Clostridium_phage	Erysipelotrichi	ASD	-0.148	-95.5	-95.6	0.74	2e-16	2e-16	without_indirect_effect
Clostridium_phage	Erysipelotrichaceae	ASD	-0.148	-95.5	-95.6	0.8	2e-16	2e-16	without_indirect_effect
Streptococcus_phage	Acidaminococcus_fermentans	ASD	-0.2842	4.6986	4.4143	0.66	2e-16	2e-16	without_indirect_effect
Streptococcus_phage	Bifidobacterium_dentium_Bd1	ASD	-0.4128	4.8271	4.4143	0.41	2e-16	2e-16	without_indirect_effect
Clostridium_phage	Eggerthella_lenta_DSM_2243	ASD	-0.668	-94.9	-95.6	0.49	2e-16	2e-16	without_indirect_effect
Escherichia_Stx1	Eggerthella_lenta_DSM_2243	ASD	-0.8077	-104.052	-104.86	0.45	2e-16	2e-16	without_indirect_effect
Clostridium_phage	Eggerthella_lenta	ASD	-0.818	-94.8	-95.6	0.35	2e-16	2e-16	without_indirect_effect
Escherichia_Stx1	Bifidobacterium_animalis_subsp__lactis	ASD	-0.853	-104	-105	0.1	2e-16	2e-16	without_indirect_effect
Escherichia_Stx1	Eggerthella_lenta	ASD	-0.973	-104	-105	0.38	2e-16	2e-16	without_indirect_effect
Clostridium_phage	Eggerthella	ASD	-1.17	-94.4	-95.6	0.29	2e-16	2e-16	without_indirect_effect
Clostridium_phage	Bifidobacterium_dentium_Bd1	ASD	-1.21	-94.4	-95.6	0.18	2e-16	2e-16	without_indirect_effect
Human_mastadenovirus	Bifidobacterium_animalis_subsp__lactis	ASD	-1.2246	227.39	226.166	0.64	2e-16	2e-16	without_indirect_effect
Escherichia_Stx1	Eggerthella	ASD	-1.4703	-103.39	-104.86	0.29	2e-16	2e-16	without_indirect_effect
Escherichia_Stx1	Bifidobacterium_animalis	ASD	-1.95	-103	-105	0.04	2e-16	2e-16	with_indirect_effect
Clostridium_phage	Bacteroides_thetaiotaomicron_VPI_5482	ASD	-1.61	-94	-95.6	0.068	2e-16	2e-16	without_indirect_effect
Escherichia_Stx1	Bifidobacterium_dentium_Bd1	ASD	-1.8149	-103.045	-104.86	0.29	2e-16	2e-16	without_indirect_effect
Escherichia_Stx1	Acidaminococcus_fermentans	ASD	-4.31	-101	-105	0.036	2e-16	2e-16	with_indirect_effect
Escherichia_Stx1	Bacteroides_thetaiotaomicron_VPI_5482	ASD	-1.99	-103	-105	0.2	2e-16	2e-16	without_indirect_effect
Clostridium_phage	Bifidobacterium_animalis_subsp__lactis	ASD	-0.498	-95.1	-95.6	0.044	2e-16	2e-16	with_indirect_effect
Clostridium_phage	Bifidobacterium_animalis	ASD	-1.08	-94.5	-95.6	0.046	2e-16	2e-16	with_indirect_effect
Clostridium_phage	Acidaminococcus_fermentans	ASD	-3.11	-92.5	-95.6	0.036	2e-16	2e-16	with_indirect_effect
Escherichia_Stx1	WP_002565680_1	Bilirubin	-1.245	8.651	7.406	0.026	2e-16	2e-16	with_indirect_effect
Clostridium_phage	WP_002565680_1	Bilirubin	-0.94	8.094	7.155	0.04	2e-16	2e-16	with_indirect_effect
Escherichia_Stx1	WP_011590332_1	Bilirubin	1.7018	5.704	7.4057	0.034	0.004	0.002	with_indirect_effect
Clostridium_phage	WP_011590332_1	Bilirubin	1.4959	5.6587	7.1546	0.07	0.002	0.002	without_indirect_effect
Escherichia_Stx1	WP_002587930_1	Bilirubin	-0.789	8.195	7.406	0.092	2e-16	0.002	without_indirect_effect
Clostridium_phage	WP_002587930_1	Bilirubin	-0.4386	7.5932	7.1546	0.18	2e-16	2e-16	without_indirect_effect
Enterobacterial_phage	WP_007212315_1	Bilirubin	-0.0875	-1.194	-1.2815	0.216	0.04	0.026	without_indirect_effect
Human_mastadenovirus	WP_002565680_1	Bilirubin	2.264	-12.243	-9.979	0.324	0.026	0.038	without_indirect_effect
Clostridium_phage	AAO76366_1	Bilirubin	-0.1651	7.3197	7.1546	0.336	2e-16	0.002	without_indirect_effect
Clostridium_phage	WP_008765762_1	Bilirubin	-0.1626	7.3171	7.1546	0.34	2e-16	2e-16	without_indirect_effect
Clostridium_phage	WP_148727127_1	Bilirubin	-0.1327	7.2873	7.1546	0.37	2e-16	2e-16	without_indirect_effect
Human_mastadenovirus	WP_010537957_1	Bilirubin	-0.7869	-9.1922	-9.9791	0.388	0.04	0.026	without_indirect_effect
Escherichia_Stx1	WP_182424780_1	Bilirubin	0.1714	7.2343	7.4057	0.416	0.002	0.002	without_indirect_effect
Clostridium_phage	WP_041716085_1	Bilirubin	-0.448	7.6025	7.1546	0.42	2e-16	2e-16	without_indirect_effect
Escherichia_Stx1	WP_041716085_1	Bilirubin	-0.746	8.152	7.406	0.43	2e-16	2e-16	without_indirect_effect
Escherichia_Stx1	WP_007662998_1	Bilirubin	0.1859	7.2198	7.4057	0.44	0.004	2e-16	without_indirect_effect
Escherichia_Stx1	RHH16704_1	Bilirubin	0.0948	7.311	7.4057	0.44	0.002	0.002	without_indirect_effect
Human_mastadenovirus	AAB61150_1	Bilirubin	-0.9469	-9.0322	-9.9791	0.448	0.038	0.036	without_indirect_effect
Clostridium_phage	WP_007662998_1	Bilirubin	0.1489	7.0057	7.1546	0.452	0.004	0.004	without_indirect_effect
Human_mastadenovirus	WP_057826614_1	Bilirubin	-0.7351	-9.244	-9.9791	0.458	0.044	0.04	without_indirect_effect
Clostridium_phage	WP_182424780_1	Bilirubin	0.1173	7.0373	7.1546	0.46	2e-16	2e-16	without_indirect_effect
Enterobacterial_phage	WP_002565680_1	Bilirubin	0.209	-1.491	-1.281	0.466	0.018	0.026	without_indirect_effect
Human_mastadenovirus	RHH16704_1	Bilirubin	-0.3247	-9.6544	-9.9791	0.533	0.046	0.044	without_indirect_effect
Escherichia_Stx1	WP_007212315_1	Bilirubin	0.0978	7.3079	7.4057	0.539	0.006	0.004	without_indirect_effect
Human_mastadenovirus	WP_148727127_1	Bilirubin	0.0458	-10.0249	-9.97909	0.565	0.032	0.036	without_indirect_effect
Enterobacterial_phage	WP_148727127_1	Bilirubin	0.00936	-1.29083	-1.28147	0.583	0.034	0.03	without_indirect_effect
Clostridium_phage	6UFY_A	Bilirubin	-0.1192	7.2738	7.1546	0.59	2e-16	2e-16	without_indirect_effect
Human_mastadenovirus	WP_002587930_1	Bilirubin	0.8034	-10.7825	-9.9791	0.591	0.034	0.046	without_indirect_effect
Escherichia_Stx1	WP_008765762_1	Bilirubin	-0.0919	7.4976	7.4057	0.641	0.002	0.002	without_indirect_effect
Human_mastadenovirus	WP_008765762_1	Bilirubin	0.3741	-10.3532	-9.9791	0.643	0.026	0.046	without_indirect_effect
Escherichia_Stx1	AAO76366_1	Bilirubin	-0.06894	7.47466	7.40572	0.66	2e-16	2e-16	without_indirect_effect
Clostridium_phage	WP_007212315_1	Bilirubin	0.05787	7.09669	7.15457	0.68	2e-16	2e-16	without_indirect_effect
Clostridium_phage	WP_010537957_1	Bilirubin	-0.0986	7.2531	7.1546	0.7	2e-16	2e-16	without_indirect_effect
Human_mastadenovirus	AAO76366_1	Bilirubin	0.2165	-10.1955	-9.9791	0.701	0.034	0.038	without_indirect_effect
Enterobacterial_phage	WP_002587930_1	Bilirubin	0.0582	-1.3397	-1.2815	0.725	0.046	0.048	without_indirect_effect
Clostridium_phage	WP_057826614_1	Bilirubin	0.06073	7.09384	7.15457	0.73	2e-16	2e-16	without_indirect_effect
Clostridium_phage	RHH16704_1	Bilirubin	0.05183	7.10273	7.15457	0.76	2e-16	2e-16	without_indirect_effect
Escherichia_Stx1	6UFY_A	Bilirubin	-0.05476	7.46048	7.40572	0.777	0.002	0.002	without_indirect_effect
Enterobacterial_phage	WP_041716085_1	Bilirubin	0.0149	-1.2964	-1.2815	0.78	0.04	0.03	without_indirect_effect
Human_mastadenovirus	WP_041716085_1	Bilirubin	0.0957	-10.0748	-9.97909	0.799	0.026	0.03	without_indirect_effect
Enterobacterial_phage	WP_008765762_1	Bilirubin	0.0142	-1.2957	-1.2815	0.817	0.022	0.026	without_indirect_effect
Enterobacterial_phage	AAO76366_1	Bilirubin	0.00144	-1.28291	-1.28147	0.837	0.034	0.04	without_indirect_effect
Enterobacterial_phage	6UFY_A	Bilirubin	-0.0426	-1.2389	-1.2815	0.837	0.012	0.018	without_indirect_effect
Escherichia_Stx1	WP_148727127_1	Bilirubin	-0.01357	7.4193	7.40572	0.853	0.002	0.002	without_indirect_effect
Escherichia_Stx1	WP_010537957_1	Bilirubin	-0.04244	7.44816	7.40572	0.87	2e-16	2e-16	without_indirect_effect
Escherichia_Stx1	WP_057826614_1	Bilirubin	0.04068	7.36504	7.40572	0.937	0.002	0.002	without_indirect_effect
Clostridium_phage	AAB61150_1	Bilirubin	-0.02202	7.17659	7.15457	0.94	2e-16	2e-16	without_indirect_effect
Human_mastadenovirus	6UFY_A	Bilirubin	-0.1967	-9.7824	-9.9791	0.969	0.02	0.036	without_indirect_effect
Escherichia_Stx1	AAB61150_1	Bilirubin	0.003886	7.40184	7.40572	0.97	2e-16	2e-16	without_indirect_effect
Enterobacterial_phage	RHH16704_1	Bilirubin	-0.00873	-1.27274	-1.28147	0.981	0.034	0.036	without_indirect_effect

## Sheet: ST8
ID	ASD/TD regulate_mode	NJ/HC regulate_mode	Source
Spirochaetes	ASD_enriched	NJ_enriched	Bacteria
Verrucomicrobia	ASD_enriched	NJ_enriched	Bacteria
Aquificales	ASD_enriched	NJ_enriched	Bacteria
Chromatiales	TD_enriched	HC_enriched	Bacteria
Nitrosomonadales	TD_enriched	HC_enriched	Bacteria
Spirochaetales	ASD_enriched	NJ_enriched	Bacteria
Chromatiaceae	TD_enriched	HC_enriched	Bacteria
Clostridiaceae	ASD_enriched	NJ_enriched	Bacteria
Hahellaceae	TD_enriched	HC_enriched	Bacteria
Simkaniaceae	TD_enriched	HC_enriched	Bacteria
Spirochaetaceae	ASD_enriched	NJ_enriched	Bacteria
cellular_organisms	ASD_enriched	NJ_enriched	Bacteria
Bacteria	ASD_enriched	NJ_enriched	Bacteria
Thermoanaerobacterium	ASD_enriched	NJ_enriched	Bacteria
Caldicellulosiruptor	ASD_enriched	NJ_enriched	Bacteria
Mahella_australiensis_50-1_BON	ASD_enriched	NJ_enriched	Bacteria
Clostridium_botulinum_BKT015925	ASD_enriched	NJ_enriched	Bacteria
Clostridium_botulinum_Ba4_str._657	ASD_enriched	NJ_enriched	Bacteria
Clostridium_botulinum_H04402_065	ASD_enriched	NJ_enriched	Bacteria
Clostridium_botulinum_E3_str._Alaska_E43	ASD_enriched	NJ_enriched	Bacteria
Clostridium_acetobutylicum	ASD_enriched	NJ_enriched	Bacteria
Clostridium_ljungdahlii_DSM_13528	ASD_enriched	NJ_enriched	Bacteria
Clostridium_cellulovorans_743B	ASD_enriched	NJ_enriched	Bacteria
Clostridium_kluyveri	ASD_enriched	NJ_enriched	Bacteria
Clostridium_tetani_E88	ASD_enriched	NJ_enriched	Bacteria
Clostridium_novyi_NT	ASD_enriched	NJ_enriched	Bacteria
Alkaliphilus_metalliredigens	ASD_enriched	NJ_enriched	Bacteria
Alkaliphilus_metalliredigens_QYMF	ASD_enriched	NJ_enriched	Bacteria
Desulfitobacterium	ASD_enriched	NJ_enriched	Bacteria
Desulfotomaculum_kuznetsovii_DSM_6115	ASD_enriched	NJ_enriched	Bacteria
Desulfotomaculum_reducens_MI-1	ASD_enriched	NJ_enriched	Bacteria
Thermincola_potens_JR	ASD_enriched	NJ_enriched	Bacteria
Desulfosporosinus_acidiphilus_SJ4	ASD_enriched	NJ_enriched	Bacteria
Filifactor_alocis	ASD_enriched	NJ_enriched	Bacteria
Clostridium_sticklandii_DSM_519	ASD_enriched	NJ_enriched	Bacteria
Cellulosilyticum_lentocellum	ASD_enriched	NJ_enriched	Bacteria
Selenomonadales	ASD_enriched	NJ_enriched	Bacteria
Veillonellaceae	ASD_enriched	NJ_enriched	Bacteria
Selenomonas_ruminantium_subsp._lactilytica	ASD_enriched	NJ_enriched	Bacteria
Selenomonas_ruminantium_subsp._lactilytica_TAM6421	ASD_enriched	NJ_enriched	Bacteria
Selenomonas_sputigena	ASD_enriched	NJ_enriched	Bacteria
Selenomonas_sputigena_ATCC_35185	ASD_enriched	NJ_enriched	Bacteria
Bacillus_cereus_G9842	ASD_enriched	NJ_enriched	Bacteria
Paenibacillus_mucilaginosus	ASD_enriched	NJ_enriched	Bacteria
Lactobacillus_casei	TD_enriched	HC_enriched	Bacteria
Lactobacillus_johnsonii_NCC_533	ASD_enriched	NJ_enriched	Bacteria
Lactobacillus_johnsonii_DPC_6026	ASD_enriched	NJ_enriched	Bacteria
Lactobacillus_gasseri	ASD_enriched	NJ_enriched	Bacteria
Lactobacillus_gasseri_ATCC_33323	ASD_enriched	NJ_enriched	Bacteria
Streptococcus_pneumoniae_Hungary19A-6	ASD_enriched	NJ_enriched	Bacteria
Corynebacterium_diphtheriae_PW8	TD_enriched	HC_enriched	Bacteria
Mycobacterium_tuberculosis	ASD_enriched	NJ_enriched	Bacteria
Rhodococcus_equi_103S	TD_enriched	HC_enriched	Bacteria
Micromonospora	TD_enriched	HC_enriched	Bacteria
Bifidobacterium_longum_subsp._infantis	TD_enriched	HC_enriched	Bacteria
Bifidobacterium_dentium_Bd1	ASD_enriched	NJ_enriched	Bacteria
Niastella_koreensis	ASD_enriched	NJ_enriched	Bacteria
Pelodictyon_phaeoclathratiforme_BU-1	ASD_enriched	NJ_enriched	Bacteria
Mycoplasma	ASD_enriched	NJ_enriched	Bacteria
Salmonella	TD_enriched	HC_enriched	Bacteria
Salmonella_enterica	TD_enriched	HC_enriched	Bacteria
Yersinia	TD_enriched	HC_enriched	Bacteria
Citrobacter_koseri	TD_enriched	HC_enriched	Bacteria
Citrobacter_koseri_ATCC_BAA-895	TD_enriched	HC_enriched	Bacteria
Marinobacter_adhaerens_HP15	TD_enriched	HC_enriched	Bacteria
Halomonas_elongata_DSM_2581	TD_enriched	HC_enriched	Bacteria
Candidatus_Carsonella_ruddii_PV	ASD_enriched	NJ_enriched	Bacteria
Dichelobacter_nodosus_VCS1703A	ASD_enriched	NJ_enriched	Bacteria
Rhodopseudomonas_palustris_DX-1	TD_enriched	HC_enriched	Bacteria
Rhodospirillum_photometricum_DSM_122	TD_enriched	HC_enriched	Bacteria
Tistrella_mobilis_KA081020-065	TD_enriched	HC_enriched	Bacteria
Sphingobium	ASD_enriched	NJ_enriched	Bacteria
Asticcacaulis_excentricus	ASD_enriched	NJ_enriched	Bacteria
Campylobacter_jejuni_subsp._jejuni_81-176	TD_enriched	HC_enriched	Bacteria
Candidatus_Zinderia_insecticola_CARI	ASD_enriched	NJ_enriched	Bacteria
Nitrosomonas_sp._Is79A3	TD_enriched	HC_enriched	Bacteria
Thermus	TD_enriched	HC_enriched	Bacteria
Treponema	ASD_enriched	NJ_enriched	Bacteria
Sphaerochaeta	ASD_enriched	NJ_enriched	Bacteria
Brachyspira_pilosicoli_95/1000	ASD_enriched	NJ_enriched	Bacteria
Carnobacterium	TD_enriched	HC_enriched	Bacteria
Pelobacter	TD_enriched	HC_enriched	Bacteria
Epsilonproteobacteria	TD_enriched	HC_enriched	Bacteria
Spirochaetia	ASD_enriched	NJ_enriched	Bacteria
Thermomicrobia	TD_enriched	HC_enriched	Bacteria
Alkaliphilus	ASD_enriched	NJ_enriched	Bacteria
Cellulosilyticum	ASD_enriched	NJ_enriched	Bacteria
Citrobacter	TD_enriched	HC_enriched	Bacteria
Clostridium	ASD_enriched	NJ_enriched	Bacteria
Hahella	TD_enriched	HC_enriched	Bacteria
Mahella	ASD_enriched	NJ_enriched	Bacteria
Nitrosomonas	TD_enriched	HC_enriched	Bacteria
Pelobacter	TD_enriched	HC_enriched	Bacteria
Rhodopseudomonas	ASD_enriched	NJ_enriched	Bacteria
Selenomonas	ASD_enriched	NJ_enriched	Bacteria
Sulfurimonas	ASD_enriched	NJ_enriched	Bacteria
Treponema	ASD_enriched	NJ_enriched	Bacteria
WP_057826614.1	ASD_enriched	NJ_enriched	BSH_HSDH
EDN78833.1	TD_enriched	HC_enriched	BSH_HSDH
WP_049159599.1	ASD_enriched	NJ_enriched	BSH_HSDH
NP_688615.1	ASD_enriched	NJ_enriched	GBS
YP_329152.1	TD_enriched	HC_enriched	GBS
Tetrahydrodeoxycorticosterone	ASD_enriched	NJ_enriched	Metabolome
